# Supplementary material for: Viral-Based Gene Editing System for Nutritional Improvement of Fructan Content in Lettuce
Source: Int J Mol Sci. 2025 Mar 13;26(6):2594. doi: 10.3390/ijms26062594 (PMC11942539; doi:10.3390/ijms26062594)
Supplement: Supplementary file 1 [file ijms-26-02594-s001.zip]

Archive with 1 entries (1 files):
- ijms-3437765-supplementary.pdf
